# Supplementary material for: Immunogenicity and Safety of Omicron-Containing Multivalent COVID-19 Vaccines in Unvaccinated and Previously Vaccinated Adults
Source: Vaccines (Basel). 2024 Sep 27;12(10):1109. doi: 10.3390/vaccines12101109 (PMC11510771; doi:10.3390/vaccines12101109)
Supplement: Supplementary file 1 [file vaccines-12-01109-s001.zip]

Archive with 1 entries (1 files):
- vaccines-3185570-supplementary.pdf
